# Supplementary material for: Respiratory Syncytial Virus Incidence in Young Children in the United States: Impact of Methodologies and Patient Characteristics
Source: Influenza Other Respir Viruses. 2025 Apr 3;19(4):e70094. doi: 10.1111/irv.70094 (PMC11966010; doi:10.1111/irv.70094)
Supplement: Supplementary file 2 — Data S2 Supplementary Information. [file IRV-19-e70094-s001.xlsx]

## Sheet: Table of Contents
Table of Contents
eTable 1: ICD Codes for Respiratory Syncytial Virus Infection
eTable2: ICD Codes for Respiratory Syncytial Virus Lower Respiratory Tract Infection
eTable 3: ICD Codes for Lower Respiratory Tract Infection
eTable 4: ICD Codes for Medical Condition in Primary Diagnosis Position associated with a Secondary Diagnosis of LRTI or ARI
eTable 5: Definitions for All High-Risk Conditions
eTable 6: List of Diuretics and Steroids for Defining Chronic Lung Disease
eTable 7: ICD Codes for Anatomic Pulmonary Abnormalities
eTable 8: ICD Codes for Immunodeficiency
eTable 9: ICD Codes for Neuromuscular Disease
eTable 10: ICD Codes for Pulmonary Hypotension
eTable 11: List of Included Chemotherapy Medications

## Sheet: eTable 1
ICD Codes for RSV Diagnosis
ICD-9 Codes	Condition	1°	2°
	RSV Pneumonia
480.1	Pneumonia due to respiratory syncytial virus	X	X
	RSV Bronchiolitis
466.11	Acute bronchiolitis due to respiratory syncytial virus (RSV)	X	X
	RSV
079.6b	Respiratory syncytial virus (RSV)	X	X
ICD-10 Codes
	RSV Pneumonia
J12.1	Respiratory syncytial virus pneumonia	X	X
	RSV Bronchiolitis
J21.0	Acute bronchiolitis due to respiratory syncytial virus	X	X
	RSV Bronchitisc
J20.5	Acute bronchitis due to respiratory syncytial virus	X	X
	RSV
B97.4b	Respiratory syncytial virus as the cause of diseases classified elsewhere	X	X

## Sheet: eTable 2
ICD Codes for Respiratory Syncytial Virus Lower Respiratory Tract Infection (RSV-LRTI)
ICD-9 Codes	Condition	IP 1°	IP 2°	OT
				Any position
	RSV Pneumonia
480.1a	Pneumonia due to respiratory syncytial virus	V	W	X
	RSV Bronchiolitis
466.11a	Acute bronchiolitis due to respiratory syncytial virus (RSV)	V	W	X
079.6b	Respiratory syncytial virus (RSV) (Z)
	Unspecified Pneumonia or Bronchiolitis combined with RSV
466.1c	Acute bronchiolitis	Y	Z	Y+Z
480.9c	Viral pneumonia, unspecified	Y	Z	Y+Z
480c	Viral pneumonia	Y	Z	Y+Z
484.8c	Pneumonia in other infectious diseases classified elsewhere	Y	Z	Y+Z
486c	Pneumonia, organism unspecified	Y	Z	Y+Z
	Acute bronchitis with unspecified pathogen combined with RSVc
466.0c	Acute bronchitis	Y		Y+Z
ICD-10 Codes
	RSV Pneumonia
J12.1a	Respiratory syncytial virus pneumonia	V	W	X
	RSV Bronchiolitis
J21.0a	Acute bronchiolitis due to respiratory syncytial virus	V	W	X
	RSV Bronchitisc
J20.5a	Acute bronchitis due to respiratory syncytial virus	V	W	X
B97.4	Respiratory syncytial virus as the cause of diseases classified elsewhere (Z)
	Unspecified Pneumonia or Bronchiolitis
J12c	Viral pneumonia, not elsewhere classified	Y	Z	Y+Z
J12.9c	Viral pneumonia, unspecified	Y	Z	Y+Z
J18*c	Pneumonia, unspecified organism	Y	Z	Y+Z
J21c	Acute bronchiolitis	Y	Z	Y+Z
J21.9c	Acute bronchiolitis, unspecified	Y	Z	Y+Z
	Unspecified Acute LRTI combined with RSV
J22c	Unspecified acute lower respiratory infection	Y	Z	Y+Z
	Acute bronchitis with unspecified pathogen combined with RSVc
J20c	Acute bronchitis	Y	Z	Y+Z
J20.9c	Acute bronchitis, unspecified	Y	Z	Y+Z
RSV=Respiratory Syncytial Virus; 1°=Primary Diagnosis; 2°=Secondary Diagnosis; V=complementary primary diagnosis related to lower respiratory tract infection (LRTI); W= RSV LRTI; X=a stand-alone diagnosis; Y=To be combined with an RSV-specific diagnosis (These non-specific codes would also be used alone to determine the proportion attributable to RSV); Z=Position for RSV-specific diagnosis (see e…

## Sheet: eTable 3
ICD Codes for Acute Respiratory Infection
ICD-9 Codes	Condition	IP	IP	OT
		1°a	2°	Any position
466	Acute bronchitis and bronchiolitis	V	W	X
466	Acute bronchitis	V	W	X
466.1	Acute bronchiolitis	V	W	X
466.11	Acute bronchiolitis due to respiratory syncytial virus (RSV)	V	W	X
466.19	Acute bronchiolitis due to other infectious organisms	V	W	X
480	Viral pneumonia	V	W	X
480.1	Pneumonia due to respiratory syncytial virus	V	W	X
480.2	Pneumonia due to parainfluenza virus	V	W	X
480.3	Pneumonia due to SARS-associated coronavirus	V	W	X
480.8	Pneumonia due to other virus not elsewhere classified	V	W	X
480.9	Viral pneumonia, unspecified	V	W	X
481	Pneumococcal pneumonia	V	W	X
482*	Other bacterial pneumonia	V	W	X
483	Pneumonia due to other specified organism	V	W	X
483	Pneumonia due to mycoplasma pneumoniae	V	W	X
483.1	Pneumonia due to chlamydia	V	W	X
483.8	Pneumonia due to other specified organism	V	W	X
485	Bronchopneumonia, organism unspecified	V	W	X
486	Pneumonia, organism unspecified	V	W	X
490	Bronchitis, not specified as acute or chronic	V	W	X
487	Influenza with pneumonia	V	W	X
3.22	Salmonella pneumonia	V	W	X
011.6*	Tuberculosis pneumonia (any form)	V	W	X
41.3	Klebsiella pneumoniae	V	W	X
73	Ornithosis with pneumonia	V	W	X
488.81	Influenza due to identified novel influenza A virus with pneumonia	V	W	X
488.11	Influenza due to identified 2009 H1N1 influenza virus with pneumonia	V	W	X
488.01	Influenza due to identified avian influenza virus with pneumonia	V	W	X
ICD-10 Codes
J12*	Viral pneumonia, not elsewhere classified	V	W	X
J13*	Pneumonia due to Streptococcus pneumonia	V	W	X
J14*	Pneumonia due to Hemophilus influenza	V	W	X
J15*I	Bacterial pneumonia, not elsewhere classified	V	W	X
J16*	Pneumonia due to other infectious organisms, not elsewhere classified	V	W	X
J18*	Pneumonia, unspecified organism	V	W	X
J20*	Acute bronchitis	V	W	X
J21*	Acute bronchiolitis	V	W	X
J22*	Unspecified acute lower respiratory tract infection	V	W	X
J40	Bronchitis, not specified as acute or chronic	V	W	X
A01.03	Typhoid pneumonia	V	W	X
A02.22	Salmonella pneumonia	V	W	X
A37.01	Whooping cough due to Bordetella pertussis with pneumonia	V	W	X
A37.11	Whooping cough due to Bordetella parapertussis with pneumonia	V	W	X
A37.81	Whooping cough due to other Bordetella species with pneumonia	V	W	X
A37.91	Whooping cough, unspecified species with pneumonia	V	W	X
A54.84	Gonococcal pneumonia	V	W	X
B01.2	Varicella pneumonia	V	W	X
B06.81	Rubella pneumonia	V	W	X
B77.81	Ascariasis pneumonia	V	W	X
B95.3	Streptococcus pneumoniae as the cause of diseases classified elsewhere	V	W	X
B96.0	Mycoplasma pneumoniae M. pneumoniae as the cause of diseases classified elsewhere	V	W	X
J09.X1	Influenza due to identified novel influenza A virus with pneumonia	V	W	X
J10.0*	Influenza due to other identified influenza virus with pneumonia	V	W	X
J11.0*	Influenza due to unidentified influenza virus with pneumonia	V	W	X
1°=Primary Diagnosis; 2°=Secondary Diagnosis; V=complementary primary diagnosis related to lower respiratory tract infection (LRTI); W= RSV LRTI; X=a stand-alone diagnosis aPrimary diagnosis to be combined with LRTI diagnosis in secondary position. See Table S4 for list of complementary primary diagnoses

## Sheet: eTable 4
ICD Codes for Primary Diagnosis of a Medical Condition that is Directly Related to LRTI or ARI
ICD-9 Codes	Condition
310	Pulmonary diseases due to other mycobacteria
380	Streptococcal septicemia
382	Pneumococcal septicemia
383	Septicemia due to anaerobes
415	Hemophilus influenzae (H. influenzae) infection in conditions classified elsewhere and of unspecified site
488	Influenza due to identified avian influenza virus
490	Bronchitis, not specified as acute or chronic
769	Respiratory distress syndrome in newborn
793	Rhinovirus infection in conditions classified elsewhere and of unspecified site
796	Respiratory syncytial virus (RSV)
1124	Candidiasis of lung
1125	Disseminated candidiasis
1190	Unspecified pulmonary tuberculosis confirmation unspecified
1951	Malignant neoplasm of thorax
3812	Methicillin resistant staphylococcus aureus septicemia
3819	Other staphylococcal septicemia
3841	Septicemia due to Hemophilus Influenzae (H. influenzae)
3844	Septicemia due to serratia
3849	Other septicemia due to gram-negative organisms
4160	Primary pulmonary hypertension
4168	Other chronic pulmonary heart diseases
4185	Other specified bacterial infections in conditions classified elsewhere and of unspecified site other gram-negative organisms
4254	Other primary cardiomyopathies
4289	Heart failure unspecified
4290	Myocarditis unspecified
4871	Influenza with other respiratory manifestations
4878	Influenza with other manifestations
5060	Bronchitis and pneumonitis due to fumes and vapors
5078	Pneumonitis due to other solids and liquids
5100	Empyema with fistula
5109	Empyema without fistula
5119	Unspecified pleural effusion
5121	Iatrogenic pneumothorax
5130	Abscess of lung
5180	Pulmonary collapse
5181	Interstitial emphysema
5183	Pulmonary eosinophilia
5184	Acute edema of lung unspecified
5198	Other diseases of respiratory system not elsewhere classified
5199	Unspecified disease of respiratory system
7467	Hypoplastic left heart syndrome
7485	Congenital agenesis hypoplasia and dysplasia of lung
7702	Interstitial emphysema and related conditions of newborn
7707	Chronic respiratory disease arising in the perinatal period
7862	Cough
7866	Swelling mass or lump in chest
7907	Bacteremia
7991	Respiratory arrest
20013	Lymphosarcoma involving intra-abdominal lymph nodes
20020	Burkitt's tumor or lymphoma unspecified site
20290	Other and unspecified malignant neoplasms of lymphoid and histiocytic tissue unspecified site
27700	Cystic fibrosis without meconium ileus
27787	Disorders of mitochondrial metabolism
27904	Congenital hypogammaglobulinemia
27911	Digeorge's syndrome
28800	Neutropenia, unspecified
28804	Neutropenia due to infection
42292	Septic myocarditis
42299	Other acute myocarditis
42821	Acute systolic heart failure
42830	Unspecified diastolic heart failure
42832	Chronic diastolic heart failure
42840	Unspecified combined systolic and diastolic heart failure
42843	Acute on chronic combined systolic and diastolic heart failure
48802	Influenza due to identified avian influenza virus with other respiratory manifestations
48812	Influenza due to identified 2009 H1N1 influenza virus with other respiratory manifestations
48882	Influenza due to identified novel influenza A virus with other respiratory manifestations
48889	Influenza due to identified novel influenza A virus with other manifestations
49300	Extrinsic asthma unspecified
49301	Extrinsic asthma with status asthmaticus
49302	Extrinsic asthma with (acute) exacerbation
49310	Intrinsic asthma unspecified
49311	Intrinsic asthma with status asthmaticus
49312	Intrinsic asthma with (acute) exacerbation
49322	Chronic obstructive asthma with (acute) exacerbation
49390	Asthma unspecified
49391	Asthma unspecified type with status asthmaticus
49392	Asthma unspecified with (acute) exacerbation
51181	Malignant pleural effusion
51663	Surfactant mutations of the lung
51881	Acute respiratory failure
51882	Other pulmonary insufficiency not elsewhere classified
51883	Chronic respiratory failure
51884	Acute and chronic respiratory failure
51889	Other diseases of lung not elsewhere classified
51911	Acute bronchospasm
76502	Disorders relating to extreme immaturity of infant 500-749 grams
76503	Disorders relating to extreme immaturity of infant 750-999 grams
76515	Disorders relating to other preterm infants 1250-1499 grams
76516	Disorders relating to other preterm infants 1500-1749 grams
76517	Disorders relating to other preterm infants 1750-1999 grams
76523	25-26 completed weeks of gestation
77012	Meconium aspiration with respiratory symptoms
77018	Other fetal and newborn aspiration with respiratory symptoms
77084	Respiratory failure of newborn
77088	Hypoxemia of newborn
77089	Other respiratory problems after birth
77181	Septicemia [sepsis] of newborn
77984	Meconium staining
78607	Wheezing
78609	Other respiratory abnormalities
79901	Asphyxia
79902	Hypoxemia
96502	Poisoning by methadone
99591	Sepsis
99592	Severe sepsis
99609	Other mechanical complication of cardiac device implant and graft
99739	Other respiratory complications
0320, 0321, 0322, 0323, 0340, 460-465, 473, 474, 4781, 78491, 3801-3802, 3810-3814, 382	Upper respiratory tract infection (e.g., pharyngitis, sinusitis, tonsillitis, laryngitis, tracheitis, epiglottitis, other disease of nasal cavity and sinuses, otitis)
49302, 49312, 49322, 49392	Asthma with acute exacerbation
ICD-10 Codes	Condition
A157	Primary respiratory tuberculosis
A401	Sepsis due to streptococcus, group B
A403	Sepsis due to Streptococcus pneumoniae
A4101	Sepsis due to Methicillin susceptible Staphylococcus aureus
A4102	Sepsis due to Methicillin resistant Staphylococcus aureus
A411	Sepsis due to other specified staphylococcus
A413	Sepsis due to Hemophilus influenzae
A4151	Sepsis due to Escherichia coli [E. coli]
A4153	Sepsis due to Serratia
A4181	Sepsis due to Enterococcus
A4189	Other specified sepsis
A419	Sepsis, unspecified organism
B250	Cytomegaloviral pneumonitis
B348	Other viral infections of unspecified site
B974	Respiratory syncytial virus as the cause of diseases classified elsewhere
B9781	Metapneumovirus as the cause of diseases classified elsewhere
C781	Secondary malignant neoplasm of mediastinum
C8330	Diffuse large B-cell lymphoma, unspecified site
C8350	Lymphoblastic (diffuse) lymphoma, unspecified site
C8370	Burkitt lymphoma, unspecified site
C8442	Peripheral T-cell lymphoma, not classified, intrathoracic lymph nodes
D821	Di George's syndrome
E440	Moderate protein-calorie malnutrition
E7601	Hurler's syndrome
E840	Cystic fibrosis with pulmonary manifestations
E849	Cystic fibrosis, unspecified
I330	Acute and subacute infective endocarditis
I5021	Acute systolic (congestive) heart failure
I5023	Acute on chronic systolic (congestive) heart failure
I5030	Unspecified diastolic (congestive) heart failure
I5033	Acute on chronic diastolic (congestive) heart failure
I5041	stolic (congestive) and diastolic (congestive) heart failure
I509	Heart failure, unspecified
J09X2	ovel influenza A virus with other respiratory manifestations
J101	tified influenza virus with other respiratory manifestations
J1089	Influenza due to other identified influenza virus with other manifestations
J111	tified influenza virus with other respiratory manifestations
J1189	Influenza due to unidentified influenza virus with other manifestations
J411	Mucopurulent chronic bronchitis
J42	Unspecified chronic bronchitis
J441	onic obstructive pulmonary disease with (acute) exacerbation
J449	Chronic obstructive pulmonary disease, unspecified
J4521	Mild intermittent asthma with (acute) exacerbation
J4522	Mild intermittent asthma with status asthmaticus
J4530	Mild persistent asthma, uncomplicated
J4531	Mild persistent asthma with (acute) exacerbation
J4532	Mild persistent asthma with status asthmaticus
J4540	Moderate persistent asthma, uncomplicated
J4541	Moderate persistent asthma with (acute) exacerbation
J4542	Moderate persistent asthma with status asthmaticus
J4550	Severe persistent asthma, uncomplicated
J4551	Severe persistent asthma with (acute) exacerbation
J4552	Severe persistent asthma with status asthmaticus
J45901	Unspecified asthma with (acute) exacerbation
J45902	Unspecified asthma with status asthmaticus
J45909	Unspecified asthma, uncomplicated
J45998	Other asthma
J470	Bronchiectasis with acute lower respiratory infection
J471	Bronchiectasis with (acute) exacerbation
J698	Pneumonitis due to inhalation of other solids and liquids
J80	Acute respiratory distress syndrome
J811	Chronic pulmonary edema
J8401	Alveolar proteinosis
J8483	Surfactant mutations of the lung
J8489	Other specified interstitial pulmonary diseases
J849	Interstitial pulmonary disease, unspecified
J851	Abscess of lung with pneumonia
J860	Pyothorax with fistula
J869	Pyothorax without fistula
J90	Pleural effusion, not elsewhere classified
J918	Pleural effusion in other conditions classified elsewhere
J9311	Primary spontaneous pneumothorax
J942	Hemothorax
J95821	Acute postprocedural respiratory failure
J9600	Respiratory failure, unspecified whether with hypoxia or hypercapnia
J9601	Acute respiratory failure with hypoxia
J9602	Acute respiratory failure with hypercapnia
J9610	ory failure, unspecified whether with hypoxia or hypercapnia
J9620	ory failure, unspecified whether with hypoxia or hypercapnia
J9621	Acute and chronic respiratory failure with hypoxia
J9622	Acute and chronic respiratory failure with hypercapnia
J9690	unspecified, unspecified whether with hypoxia or hypercapnia
J9691	Respiratory failure, unspecified with hypoxia
J9692	Respiratory failure, unspecified with hypercapnia
J9801	Acute bronchospasm
J9811	Atelectasis
J984	Other disorders of lung
J988	Other specified respiratory disorders
J989	Respiratory disorder, unspecified
P0703	Extremely low birth weight newborn, 750-999 grams
P0714	Other low birth weight newborn, 1000-1249 grams
P0722	me immaturity of newborn, gestational age 23 completed weeks
P0723	me immaturity of newborn, gestational age 24 completed weeks
P220	Respiratory distress syndrome of newborn
P228	Other respiratory distress of newborn
P229	Respiratory distress of newborn, unspecified
P2401	Meconium aspiration with respiratory symptoms
P2481	Other neonatal aspiration with respiratory symptoms
P251	Pneumothorax originating in the perinatal period
P271	onchopulmonary dysplasia originating in the perinatal period
P285	Respiratory failure of newborn
P2889	Other specified respiratory conditions of newborn
P289	Respiratory condition of newborn, unspecified
P290	Neonatal cardiac failure
P293	Persistent fetal circulation
P360	Sepsis of newborn due to streptococcus, group B
P3619	Sepsis of newborn due to other streptococci
P362	Sepsis of newborn due to Staphylococcus aureus
P3630	Sepsis of newborn due to unspecified staphylococci
P369	Bacterial sepsis of newborn, unspecified
P760	Meconium plug syndrome
P9160	Hypoxic ischemic encephalopathy [HIE], unspecified
P9683	Meconium staining
Q210	Ventricular septal defect
Q234	Hypoplastic left heart syndrome
Q250	Patent ductus arteriosus
Q330	Congenital cystic lung
Q332	Sequestration of lung
Q336	Congenital hypoplasia and dysplasia of lung
Q339	Congenital malformation of lung, unspecified
Q341	Congenital cyst of mediastinum
Q790	Congenital diaphragmatic hernia
R05	Cough
R0600	Dyspnea, unspecified
R062	Wheezing
R0902	Hypoxemia
R092	Respiratory arrest
R571	Hypovolemic shock
R6520	Severe sepsis without septic shock
R7881	Bacteremia
T17508A	Unspecified foreign body in bronchus causing other injury, initial encounter
T17590A	Other foreign object in bronchus causing asphyxiation, initial encounter
T17890A	Other foreign object in other parts of respiratory tract causing asphyxiation, initial encounter
T17920A	Food in respiratory tract, part unspecified causing asphyxiation, initial encounter
T751XXA	Unspecified effects of drowning and nonfatal submersion, initial encounter
A360, A361, A362, A3689, J00-J06, J32, J340, J341, J3481, J3489, J349, J35, H60, H6190, H6191, H6192, H6193, H624, H628X1, H628X2, H628X3, H628X9, H65-H67	Upper respiratory tract infection (e.g., pharyngitis, sinusitis, tonsillitis, laryngitis, tracheitis, epiglottitis, other disease of nasal cavity and sinuses, otitis)
J4521, J4531, J4541, J4551, J441, J45901	Asthma with acute exacerbation

## Sheet: eTable 5
Operational Definitions for High-Risk Conditions
#	2014 AAP guidelines	Our operational definition	ICD 9 codes	Icd9 code descriptor	Icd 10 codes	Icd 10 code descriptor
1	Preterm birth (<29 weeks gestational age-wGA): infants <1 year at the start of the RSV season.	<29 weeks gestational and <1 year We additionally examined different cut-offs <29, 29 to <32, 32 to <35, 35 to <37, and ≥37 weeks of gestational age and children aged 1 year.	Not used due to requiring gestational age information (thus, only use ICD-10)		Sarayani A, Wang X, Thai TN, Albogami Y, Jeon N, Winterstein AG. Impact of the Transition from ICD-9-CM to ICD-10-CM on the Identification of Pregnancy Episodes in US Health Insurance Claims Data. Clin Epidemiol 2020, 12: 1129-1138.
2	Chronic lung disease of prematurity (CLD wGA<32 and requirement for >21% oxygen ≥ the first 28 days after birth): <1 year 1-2 years only if CLD of prematurity and continue to require medical support (chronic corticosteroid therapy, diuretic therapy, or supplemental oxygen) within 6 months of the start of the second RSV season.	Core cohort: Infants < 2 years, with gestational age <32 weeks, medical encounter for CLD, and code for respiratory distress syndrome in newborn, ventilation or oxygen use during birth hospitalization or outpatient oxygen supplementation within the first 90 days of life. 0 year cohort/seasonal 1 year cohort: oxygen use/supplementation within first 28 years of life 1 years: CLD and medical support…			P27.0	Wilson-Mikity syndrome
					P27.1	Bronchopulmonary dysplasia originating in the perinatal period
					P27.8	Other chronic respiratory diseases originating in the perinatal period
					P27.9	Unspecified chronic respiratory disease originating in the perinatal period
3	Hemodynamically significant CHD Infants with acyanotic heart disease: <1 year, receiving medication to control congestive heart failure ((don't need and will require cardiac surgical procedures and infants with moderate to severe pulmonary hypertension.)) Infants should not receive immunoprophylaxis 1. Infants with lesions adequately corrected by surgery, unless they continue to require medicatio…	Infants < 1 year and with medical encounter anytime during the risk period indicating: • acyanotic heart disease and with current exposure treatment to control congestive heart failure (angiotensin-converting enzyme inhibitors, digoxin, diuretics, or supplemental oxygen) • pulmonary hypertension • cyanotic heart defects • We extended to age 1 to consistent with other high-risk groups	ICD-745.4	Ventricular septal defect	Q21.0	Ventricular septal defect
			ICD-745.5	Ostium secundum type atrial septal defect	Q21.1	Atrial septal defect
			ICD-745.60	Endocardial cushion defect unspecified type	Q21.2	Atrioventricular septal defect
			ICD-745.61	Ostium primum defect	Q21.2	Atrioventricular septal defect
			ICD-745.69	Other endocardial cushion defects	Q21.2	Atrioventricular septal defect
			ICD-745.7	Cor biloculare
			ICD-745.8	Other bulbus cordis anomalies and anomalies of cardiac septal closure	Q21.4	Aortopulmonary septal defect
					Q21.8	Other congenital malformations of cardiac septa
			ICD-745.9	Unspecified defect of septal closure	Q21.9	Congenital malformation of cardiac septum, unspecified
			ICD-746.00	Congenital pulmonary valve anomaly unspecified	Q22.3	Other congenital malformations of pulmonary valve
			ICD-746.09	Other congenital anomalies of pulmonary valve	Q22.2	Congenital pulmonary valve insufficiency
			ICD-746.3	Congenital stenosis of aortic valve	Q23.0	Congenital stenosis of aortic valve
			ICD-746.4	Congenital insufficiency of aortic valve	Q23.1	Congenital insufficiency of aortic valve
			ICD-746.5	Congenital mitral stenosis	Q23.2	Congenital mitral stenosis
			ICD-746.6	Congenital mitral insufficiency	Q23.3	Congenital mitral insufficiency
			ICD-746.81	Subaortic stenosis congenital	Q24.4	Congenital subaortic stenosis
			ICD-746.82	Cor triatriatum	Q24.2	Cor triatriatum
			ICD-746.84	Congenital obstructive anomalies of heart not elsewhere classified	Q24.8	Other specified congenital malformations of heart
			ICD-746.85	Coronary artery anomaly congenital	Q24.5	Malformation of coronary vessels
			ICD-746.86	Congenital heart block	Q24.6	Congenital heart block
			ICD-746.89	Other specified congenital anomalies of heart	Q24.8	Other specified congenital malformations of heart
					Q23.8	Other congenital malformations of aortic and mitral valves
					Q24.8	Other specified congenital malformations of heart
					Q23.9	Congenital malformation of aortic and mitral valves, unspecified
			ICD-746.9	Unspecified congenital anomaly of heart	Q20.9	Congenital malformation of cardiac chambers and connections, unspecified
					Q24.9	Congenital malformation of heart, unspecified
			ICD-747.0	Patent ductus arteriosus	Q25.0	Patent ductus arteriosus
			ICD-747.10	Coarctation of aorta (preductal) (postductal)	Q25.1	Coarctation of aorta
			ICD-747.11	Interruption of aortic arch	Q25.21	Interruption of aortic arch
			ICD-747.20	Congenital anomaly of aorta unspecified	Q25.40	Congenital malformation of aorta unspecified
			ICD-747.21	Congenital anomalies of aortic arch
			ICD-747.22	Congenital atresia and stenosis of aorta	Q25.29	Other atresia of aorta
					Q25.3	Supravalvular aortic stenosis
			ICD-747.29	Other congenital anomalies of aorta	Q25.41	Absence and aplasia of aorta
					Q25.42	Hypoplasia of aorta
					Q25.48	Anomalous origin of subclavian artery
					Q25.49	Other congenital malformations of aorta
					Q25.9	Congenital malformation of great arteries, unspecified
			ICD-747.81	Congenital anomalies of cerebrovascular system	Q28.2	Arteriovenous malformation of cerebral vessels
					Q28.3	Other malformations of cerebral vessels
4	Hemodynamically significant CHD Infants with cyanotic heart defects: <1 year, in consultation with a pediatric cardiologist. Infants should not receive immunoprophylaxis 1. Infants with lesions adequately corrected by surgery, unless they continue to require medication for congestive heart failure 2. Infants and children with hemodynamically insignificant heart disease (eg, secundum atrial septal…	Infants < 1 year and with medical encounter anytime during the risk period indicating: • acyanotic heart disease and with current exposure treatment to control congestive heart failure (angiotensin-converting enzyme inhibitors, digoxin, diuretics, or supplemental oxygen) • pulmonary hypertension • cyanotic heart defects • We extended to age 1 to consistent with other high-risk groups	ICD-745.0	Common truncus	Q20.0	Common arterial trunk
			ICD-745.10	Complete transposition of great vessels	Q20.3	Discordant ventriculoarterial connection
			ICD-745.11	Double outlet right ventricle	Q20.1	Double outlet right ventricle
			ICD-745.12	Corrected transposition of great vessels	Q20.5	Discordant atrioventricular connection
			ICD-745.19	Other transposition of great vessels	Q20.2	Double outlet left ventricle
					Q20.3	Discordant ventriculoarterial connection
					Q20.8	Other congenital malformations of cardiac chambers and connections
			ICD-745.2	Tetralogy of fallot	Q21.3	Tetralogy of Fallot
			ICD-745.3	Common ventricle	Q20.4	Tetralogy of Fallot
			ICD-746.1	Tricuspid atresia and stenosis congenital	Q22.4	Congenital tricuspid stenosis
					Q22.6	Hypoplastic right heart syndrome
					Q22.8	Other congenital malformations of tricuspid valve
					Q22.9	Congenital malformation of tricuspid valve, unspecified
			ICD-746.2	Ebstein's anomaly	Q22.5	Ebstein's anomaly
			ICD-746.7	Hypoplastic left heart syndrome	Q23.4	Hypoplastic left heart syndrome
			ICD-747.31	Pulmonary artery coarctation and atresia	Q25.5	Atresia of pulmonary artery
					Q25.71	Coarctation of pulmonary artery
			ICD-747.39	Other anomalies of pulmonary artery and pulmonary circulation	Q25.6	Stenosis of pulmonary artery
					Q25.79	Other congenital malformations of pulmonary artery
			ICD-747.40	Congenital anomaly of great veins unspecified	Q26.9	Congenital malformation of great vein, unspecified
			ICD-747.41	Total anomalous pulmonary venous connection	Q26.2	Total anomalous pulmonary venous connection
			ICD-747.42	Partial anomalous pulmonary venous connection	Q26.3	Partial anomalous pulmonary venous connection
					Q26.4	Anomalous pulmonary venous connection, unspecified
			ICD-747.49	Other anomalies of great veins	Q26.8	Other congenital malformations of great veins
			ICD-746.01	Atresia of pulmonary valve congenital	Q22.0	Pulmonary valve atresia
			ICD-746.02	Stenosis of pulmonary valve congenital	Q22.1	Congenital pulmonary valve stenosis
			ICD-746.83	Infundibular pulmonic stenosis congenital	Q24.3	Pulmonary infundibular stenosis
					I27.83	Eisenmenger's syndrome
					Q25.8	Other congenital malformations of other great arteries
5	Undergo cardiac transplantation during the RSV season: <2 years	Refer to the transplant category below	Included in profoundly immunocompromised below
6	Anatomic pulmonary abnormalities (impairs the ability to clear secretions from the upper airway because of ineffective cough): <1 year	Infants < 1 year and with medical encounter anytime during the risk period indicating anatomic pulmonary abnormalities or neuromuscular disease We also extended to age 1 to consistent with other high-risk groups	See next sheets for more details
7	Neuromuscular disease (impairs the ability to clear secretions from the upper airway because of ineffective cough): <1 year		See next sheest for more details
8	Receiving chemotherapy: <2 years		See next sheest for more details
9	Profoundly immunocompromised because of other conditions (e.g. solid organ transplant, hematopoietic stem cell transplantation): <2 years
		Risk periods among infants < 2 years of age with • current exposure to chemotherapy or medical encounter for chemotherapy administration plus 14 days days” supply • that follow medical encounters with an indication of solid organ or stem cell transplant • medical encounter indicating a diagnosis of AIDS, SCID or other qualifying conditions any time	See next sheest for more details
10	Cystic fibrosis with CLD and/or nutritional compromise: <1 year 1-2 years only if with manifestations of severe lung disease (previous hospitalization for pulmonary exacerbation in the first year of life or abnormalities on chest radiography or chest computed tomography that persist when stable) or weight for length less than the 10th percentile	Diagnosis code for cystic fibrosis or Down's syndome among children < 2 years of age. Though these conditions alone are not qualified for palivizumab, we estimated their incidence to provide parameters for cost-effective models for more affordable prophylaxis alternatives.	ICD-277.00	Cystic fibrosis without meconium ileus	E84.9	Cystic fibrosis, unspecified
			ICD-277.01	Cystic fibrosis with meconium ileus	E84.11	Meconium ileus in cystic fibrosis
			ICD-277.02	Cystic fibrosis with pulmonary manifestations	E84.0	Cystic fibrosis with pulmonary manifestations
			ICD-277.03	Cystic fibrosis with gastrointestinal manifestations	E84.19	Cystic fibrosis with other intestinal manifestations
			ICD-277.09	Cystic fibrosis with other manifestations	E84.8	Cystic fibrosis with other manifestations
11	Down’s syndrome: unless qualifying heart disease, CLD, airway clearance issues, or prematurity (wGA<29) is present		ICD-758.0	Down's syndrome	Q90.0	Trisomy 21, nonmosaicism (meiotic nondisjunction)
					Q90.1	Trisomy 21, mosaicism (mitotic nondisjunction)
					Q90.2	Trisomy 21, translocation
					Q90.9	Down syndrome, unspecified
Notes: Blank cells were codes which were not included because ICD-9 or 10 were not exact equivalent with our operationalization defination

## Sheet: eTable 6
						List of Diuretics and Opioids Required for Defining Age Cohort in Chronic Lung Disease
Icd 9 codes	Icd9 code descriptor	Icd 10 codes	Icd 10 code descriptor	Procedure Codes for Supplemental Oxygen		Diuretic			Steroid
Chronic Lung Disease				ICD-9 Procedure Code		AHFS Group	Generic Name		AHFS Group	Generic Name
7707	Chronic respiratory disease arising in the perinatal period	P270	Wilson-Mikity syndrome	9396		AHFS 40:28.08 Loop Diuretics	Bumetanide		AHFS 68:04 Adrenals	Beclomethasone
		P271	Bronchopulmonary dysplasia originating in the perinatal period	ICD-10 Procedure Code		AHFS 40:28.08 Loop Diuretics	Ethacrynic Acid		AHFS 68:04 Adrenals	Betamethasone,
		P278	Other chronic respiratory diseases originating in the perinatal period	3E0F7GC		AHFS 40:28.08 Loop Diuretics	Furosemide		AHFS 68:04 Adrenals	Budesonide
		P279	Unspecified chronic respiratory disease originating in the perinatal period	HCPCS Codes		AHFS 40:28.08 Loop Diuretics	Torsemide		AHFS 68:04 Adrenals	Ciclesonide
769	Respiratory distress syndrome in newborn	P220	Respiratory distress syndrome of newborn	E0424		AHFS 40:28.16 Potassium-sparing Diuretics	Amiloride		AHFS 68:04 Adrenals	Cortisone
Respiratory Distress Syndrome				E0425		AHFS 40:28.16 Potassium-sparing Diuretics	Triamterene		AHFS 68:04 Adrenals	Deflazacort
769	Respiratory distress syndrome in newborn	P220	Respiratory distress syndrome of newborn	E0430		AHFS 40:28.20 Thiazide Diuretics	Thiazide		AHFS 68:04 Adrenals	Dexamethasone,
Supplemental Oxygen				E0431		AHFS 40:28.20 Thiazide Diuretics	Bendroflumethiazide		AHFS 68:04 Adrenals	Fludrocortisone
V462	Other dependence on machines, supplemental oxygen	Z9981	Dependence on supplemental oxygen	E0433		AHFS 40:28.20 Thiazide Diuretics	Chlorothiazide		AHFS 68:04 Adrenals	Flunisolide
				E0434		AHFS 40:28.20 Thiazide Diuretics	Hydrochlorothiazide		AHFS 68:04 Adrenals	Hydrocortisone,
				E0435		AHFS 40:28.20 Thiazide Diuretics	Methyclothiazide		AHFS 68:04 Adrenals	methylPREDNISolone
				E0439		AHFS 40:28.24 Thiazide-like Diuretics	Chlorthalidone		AHFS 68:04 Adrenals	Mometasone
				E0440		AHFS 40:28.24 Thiazide-like Diuretics	Indapamide		AHFS 68:04 Adrenals	Prasterone
				E0441		AHFS 40:28.24 Thiazide-like Diuretics	Metolazone		AHFS 68:04 Adrenals	prednisoLONE
				E0442		AHFS 40:28.28 Vasopressin Antagonists	Conivaptan		AHFS 68:04 Adrenals	predniSONE
				E0443		AHFS 40:28.28 Vasopressin Antagonists	Tolvaptan		AHFS 68:04 Adrenals	Triamcinolone
				E0444		AHFS 24:32.20 Mineralocorticoid (Aldosterone) Receptor Antagonists)	Amiloride
				E0450		AHFS 24:32.20 Mineralocorticoid (Aldosterone) Receptor Antagonists)	Eplerenone
				E1390		AHFS 24:32.20 Mineralocorticoid (Aldosterone) Receptor Antagonists)	Spironolactone
				E1391		AHFS 24:32.20 Mineralocorticoid (Aldosterone) Receptor Antagonists)	Triamteren
				E1392
				E1400
				E1401
				E1402
				E1403
				E1404
				E1405
				E1406
				E0447
				E0455
				S8120
				S8121

## Sheet: eTable 7
ICD Codes for Chronic Lung Disease
Icd 9 codes	Icd9 code descriptor	Icd 10 codes	Icd 10 code descriptor
ICD-519.4	Disorders of diaphragm	J98.6	Disorders of diaphragm
ICD-748.3	Other congenital anomalies of larynx trachea and bronchus	Q31.2	Laryngeal hypoplasia
		Q31.3	Laryngocele
		Q31.5	Congenital laryngomalacia
		Q31.8	Other congenital malformations of larynx
		Q31.9	Congenital malformation of larynx, unspecified
		Q32.0	Congenital tracheomalacia
		Q32.1	Other congenital malformations of trachea
		Q32.2	Congenital bronchomalacia
		Q32.3	Congenital stenosis of bronchus
		Q32.4	Other congenital malformations of bronchus
ICD-748.4	Congenital cystic lung	Q33.0	Congenital cystic lung
ICD-748.5	Congenital agenesis hypoplasia and dysplasia of lung	Q33.2	Sequestration of lung
		Q33.3	Agenesis of lung
		Q33.6	Congenital hypoplasia and dysplasia of lung
ICD-748.60	Congenital anomaly of lung unspecified	Q33.9	Congenital malformation of lung, unspecified
ICD-748.61	Congenital bronchiectasis	Q33.4	Congenital bronchiectasis
ICD-748.69	Other congenital anomalies of lung	Q33.1	Accessory lobe of lung
		Q33.5	Ectopic tissue in lung
		Q33.8	Other congenital malformations of lung
ICD-748.8	Other specified congenital anomalies of respiratory system	Q34.0	Anomaly of pleura
		Q34.8	Other specified congenital malformations of respiratory system
ICD-748.9	Unspecified congenital anomaly of respiratory system	Q34.9	Congenital malformation of respiratory system, unspecified
ICD-750.6	Congenital hiatus hernia	Q40.1	Congenital hiatus hernia
ICD-759.0	Anomalies of spleen congenital	Q89.01	Asplenia (congenital)
		Q89.09	Congenital malformations of spleen

## Sheet: eTable 8
		ICD Codes for Conditions of Immunodeficiency
Icd 9 codes	Icd 9 code descriptor	Icd 10 codes	Icd 10 code descriptor		Procedure Codes for Transplant
Severe Combined Immunodeficiency (SCID)					CPT Codes
279	Deficiency of humoral immunity	D80	IMMUNODEFICIENCY WITH PREDOMINANTLY ANTIBODY DEFECTS		33945
279.04	Congenital hypogammaglobulinemia	D80.0	Hereditary hypogammaglobulinemia		33935
			Applicable To:		32851
			Autosomal recessive agammaglobulinemia (Swiss type)		32852
			X-linked agammaglobulinemia [Bruton] (with growth hormone deficiency)		32853
279.01	Selective IgA immunodeficiency	D80.1	Nonfamilial hypogammaglobulinemia		32854
			Applicable To:		38240
			Agammaglobulinemia with immunoglobulin-bearing B-lymphocytes		38241
			Common variable agammaglobulinemia [CVAgamma]		ICD-9 Procedure Codes
			Hypogammaglobulinemia NOS		335
		D80.2	Selective deficiency of immunoglobulin A [IgA]		336
279.03	Other selective immunoglobulin deficiencies	D80.3	Selective deficiency of immunoglobulin G [IgG] subclasses		375
279.02	Selective deficiency of immunoglobulin M [IgM]	D80.4	Selective deficiency of immunoglobulin M [IgM]		4194
279.05	Immunodeficiency with increased immunoglobulin M [IgM]	D80.5	Immunodeficiency with increased immunoglobulin M [IgM]		4697
			D80 to D80.5 are grouped within Diagnostic Related Group(s) (MS-DRG v34.0): 814, 815, 816		505
			D80.6 is grouped within Diagnostic Related Group(s) (MS-DRG v34.0): 808, 809 810		528
					410
		D80.7	Transient hypogammaglobulinemia of infancy		556
			D80.7 is grouped within Diagnostic Related Group(s) (MS-DRG v34.0): 814, 815, 816
279.09	Other deficiency of humoral immunity	D80.8	Other immunodeficiencies with predominantly antibody defects
			Applicable To:
			Kappa light chain deficiency
		D80.9	Immunodeficiency with predominantly antibody defects, unspecified
			D80.8 and D80.9 are grouped within Diagnostic Related Group(s) (MS-DRG v34.0): 808, 809 810
279.2	Combined immunity deficiency	D81	COMBINED IMMUNODEFICIENCIES
		D81.0	Severe combined immunodeficiency [SCID] with reticular dysgenesis
		D81.1	Severe combined immunodeficiency [SCID] with low T- and B-cell numbers
		D81.2	Severe combined immunodeficiency [SCID] with low or normal B-cell numbers
			D81.0 to D81.2 are grouped within Diagnostic Related Group(s) (MS-DRG v34.0): 808, 809 810
		D81.3	Adenosine deaminase [ADA] deficiency
			D81.3 is grouped within Diagnostic Related Group (MS-DRG v34.0): 642
279.13	Nezelof's syndrome	D81.4	Nezelof's syndrome
			D81.4 is grouped within Diagnostic Related Group(s) (MS-DRG v34.0): 808, 809 810
277.2	Other disorders of purine and pyrimidine metabolism	D81.5	Purine nucleoside phosphorylase [PNP] deficiency
			D81.5 is grouped within Diagnostic Related Group (MS-DRG v34.0): 642
		D81.6	Major histocompatibility complex class I deficiency
			Applicable To:
			Bare lymphocyte syndrome
		D81.7	Major histocompatibility complex class II deficiency
			D81.6 and D81.7 are grouped within Diagnostic Related Group(s) (MS-DRG v34.0): 808, 809 810
		D82	IMMUNODEFICIENCY ASSCIATED WITH OTHER MAJOR DEFECTS
279.12	Wiskott-Aldrich syndrome	D82.0	Wiskott-Aldrich syndrome
			Applicable To:
			Immunodeficiency with thrombocytopenia and eczema
279.11	Di George's syndrome	D82.1	Di George's syndrome
			Applicable To:
			Pharyngeal pouch syndrome
			Thymic alymphoplasia
			Thymic aplasia or hypoplasia with immunodeficiency
			D82.0 and D82.1 are grouped within Diagnostic Related Group(s) (MS-DRG v34.0): 808, 809, 810
279.8	Other specified disorders involving the immune mechanism	D82.2	Immunodeficiency with short-limbed stature
		D82.3	Immunodeficiency following hereditary defective response to Epstein-Barr virus
			Applicable To:
			X-linked lymphoproliferative disease
		D82.4	Hyperimmunoglobulin E [IgE] syndrome
		D82.8	Immunodeficiency associated with other specified major defects
		D82.9	Immunodeficiency associated with major defect, unspecified
			D82.2 to D 82.9 are grouped within Diagnostic Related Group(s) (MS-DRG v34.0): 814, 815, 816
279.06	Common variable immunodeficiency	D83	COMMON VARIABLE IMMUNODEFICIENCY
		D83.0	Common variable immunodeficiency with predominant abnormalities of B-cell numbers and function
		D83.1	Common variable immunodeficiency with predominant immunoregulatory T-cell disorders
		D83.2	Common variable immunodeficiency with autoantibodies to B- or T-cells
		D83.8	Other common variable immunodeficiencies
		D83.9	Common variable immunodeficiency, unspecified
			D83.0 to D83.9 are grouped within Diagnostic Related Group(s) (MS-DRG v34.0): 814, 815, 816
		D84	OTHER IMMUNODEFICIENCIES
		D84.0	Lymphocyte function antigen-1 [LFA-1] defect
			D84.0 is grouped within Diagnostic Related Group(s) (MS-DRG v34.0): 814, 815, 816
		D84.1	Defects in the complement system
			Applicable To:
			C1 estrase inhibitor [C1-INH] deficiency (not inherited deficiency in complement components)
			D84.1 is grouped within Diagnostic Related Group (MS-DRG v34.0): 642
		D84.8	Other specified immunodeficiencies
279.10	Immunodeficiency with predominant T-cell defect, unspecified
279.19	Other deficiency of cell-mediated immunity
279.3	Unspecified immunity deficiency	D84.9	Immunodeficiency, unspecified
			D84.8 and D84.9 are grouped within Diagnostic Related Group(s) (MS-DRG v34.0): 814, 815, 816
		D89	OTHER DISORDERS INVOLVING THE IMMUNE MECHANISM, NOT ELSEWHERE CLASSIFIED
273	Disorders of plasma protein metabolism	D89.0	Polyclonal hypergammaglobulinemia
			Applicable To:
			Benign hypergammaglobulinemic purpura
			Polyclonal gammopathy NOS
			D89.0 is grouped within Diagnostic Related Group(s) (MS-DRG v34.0): 814, 815, 816
273.1	Monoclonal gammopathy	D89.2	Hypergammaglobulinemia, unspecified
289.89	Other specified diseases of blood and blood-forming organs
		D89.3	Immune reconstitution syndrome
			Applicable To:
			Immune reconsitution inflammatory syndrome {IRIS}
			Use additional code for adverse effect, if applicable to identify drug (T36-T50) with fifth or sixth character 5)
			D89.2 and D89.3 are grouped within Diagnostic Related Group(s) (MS-DRG v34.0): 814, 815, 816
		D89.4	Mast cell activation syndrome and related disorders (not billable, use one of the below codes)
		D89.40	Mast cell activation, unspecified
			Applicable To:
			Mast cell activation disorder, unspecified
			Mast cell activation syndrome, NOS
		D89.41	Monoclonal mast cell activation syndrome
		D89.42	Idiopathic mast cell activation syndrome
		D89.43	Secondary mast cell activation
			Applicable To:
			Secondary mast cell activation syndrome
			Code also underlying etiology, if known
		D89.49	Other mast cell activation disorder
			Applicable To:
			Other mast cell activation syndrome
			D89.40 to D89.43 and D89.49 are grouped within Diagnostic Related Group(s) (MS-DRG v34.0): 814, 815, 816
		D89.8	OTHER SPECIFIED DISORDERS INVOLVING THE IMMUNE MECHANISM, NOT ELSEWHERE CLASSIFIED
		D89.81	Graft-versus-host disease (not billable, use one of the below codes)
279.51	Acute graft-versus-host disease	D89.810	Acute graft-versus-host disease
279.52	Chronic graft-versus-host disease	D89.811	Chronic graft-versus-host disease
279.53	Acute on chronic graft-versus-host disease	D89.812	Acute on chronic graft-versus-host disease
279.5	Graft-versus-host disease	D89.813	Graft-versus-host disease, unspecified
			D89.10 to D89.13 are are grouped within Diagnostic Related Group(s) (MS-DRG v34.0): 808, 809, 810
27950	Graft-versus-host disease, unspecified
279.41	Autoimmune lymphoproliferative syndrome [ALPS]	D89.82	Autoimmune lymphoproliferative syndrome [ALPS]
			D89.82 is grouped within Diagnostic Related Group(s) (MS-DRG v34.0): 545, 546, 547
279.8	Other specified disorders involving the immune mechanism	D89.89	Other specified disorders involving the immune mechanism, not elsewhere classified
			Type 1 Excludes:
			Human immunodeficiency virus disease (B20)
			D89.89 is grouped within Diagnostic Related Group(s) (MS-DRG v34.0):
279.49	Autoimmune disease, not elsewhere classified
279.9	Unspecified disorder of immune mechanism	D89.9	Disorder involving the immune mechanism, unspecified
			Applicable To:
			Immune disease NOS
			D89.9 is grouped within Diagnostic Related Group(s) (MS-DRG v34.0): 814, 815, 816
Acquired Immune Deficiency Syndrome (AIDS)
042	Human immunodeficiency virus [HIV] disease	B20	Human immunodeficiency virus [HIV] disease
Transplant
V420	Kidney replaced by transplant	Z940	Kidney transplant status
V421	Heart replaced by transplant	Z941	Heart transplant status
V426	Lung replaced by transplant	Z942	Lung transplant status
V427	Liver replaced by transplant	Z944	Liver transplant status
V4281	Bone marrow replaced by transplant	Z9481	Bone marrow transplant status
		Z9484	Stem cells transplant status
V4283	Pancreas replaced by transplant	Z9483	Pancreas transplant status
V4284	Organ or tissue replaced by transplant, intestines	Z9482	Intestine transplant status
V4289	Other specified organ or tissue replaced by transplant	Z9489	Other transplanted organ and tissue status
V429	Unspecified organ or tissue replaced by transplant	Z949	Transplanted organ and tissue status, unspecified
V4282	Peripheral stem cells replaced by transplant
		Z943	Heart and lungs transplant status
		Z4822	Encounter for aftercare following kidney transplant
		Z4821	Encounter for aftercare following heart transplant
		Z48280	Encounter for aftercare following heart-lung transplant
		Z4824	Encounter for aftercare following lung transplant
		Z48280	Encounter for aftercare following heart-lung transplant
		Z4823	Encounter for aftercare following liver transplant
		Z48290	Encounter for aftercare following bone marrow transplant
		Z48298	Encounter for aftercare following other organ transplant
		Z48288	Encounter for aftercare following multiple organ transplant
Other Immunodeficiency Disorders
75832	Velo-cardio-facial syndrome	Q9381	Velo-cardio-facial syndrome

## Sheet: eTable 9
ICD Codes for Neuromuscular Disease
Icd 9 codes	Icd9 code descriptor	Icd 10 codes	Icd 10 gem code descriptor
ICD-045.10	Acute poliomyelitis with other paralysis unspecified type of poliovirus	A80.0	Acute paralytic poliomyelitis, vaccine-associated
		A80.1	Acute paralytic poliomyelitis, wild virus, imported
		A80.2	Acute paralytic poliomyelitis, wild virus, indigenous
		A80.30	Acute paralytic poliomyelitis, unspecified
		A80.39	Other acute paralytic poliomyelitis
ICD-045.11	Acute poliomyelitis with other paralysis poliovirus type i	A80.39	Other acute paralytic poliomyelitis
ICD-045.12	Acute poliomyelitis with other paralysis poliovirus type ii	A80.39	Other acute paralytic poliomyelitis
ICD-045.13	Acute poliomyelitis with other paralysis poliovirus type iii	A80.39	Other acute paralytic poliomyelitis
ICD-045.90	Unspecified acute poliomyelitis unspecified type poliovirus	A80.9	Acute poliomyelitis, unspecified
ICD-045.91	Unspecified acute poliomyelitis poliovirus type i	A80.9	Acute poliomyelitis, unspecified
ICD-045.92	Unspecified acute poliomyelitis poliovirus type ii	A80.9	Acute poliomyelitis, unspecified
ICD-045.93	Unspecified acute poliomyelitis poliovirus type iii	A80.9	Acute poliomyelitis, unspecified
ICD-138	Late effects of acute poliomyelitis	B91	Sequelae of poliomyelitis
ICD-759.89	Other specified congenital anomalies	E78.71	Barth syndrome
ICD-759.89	Other specified congenital anomalies	E78.72	Smith-Lemli-Opitz syndrome
ICD-272.7	Lipidoses	E75.240	Niemann-Pick disease type A
		E75.241	Niemann-Pick disease type B
		E75.242	Niemann-Pick disease type C
		E75.243	Niemann-Pick disease type D
		E75.248	Other Niemann-Pick disease
		E75.21	Fabry (-Anderson) disease
		E75.22	Gaucher disease
		E75.249	Niemann-Pick disease, unspecified
		E77.0	Defects in post-translational modification of lysosomal enzymes
		E77.1	Defects in glycoprotein degradation
		E75.3	Sphingolipidosis, unspecified
		E77.8	Other disorders of glycoprotein metabolism
		E77.9	Disorder of glycoprotein metabolism, unspecified
ICD-330.0	Leukodystrophy	E75.23	Krabbe disease
		E75.25	Metachromatic leukodystrophy
		E75.26	Sulfatase deficiency
		E75.29	Other sphingolipidosis
ICD-330.1	Cerebral lipidoses	E75.02	Tay-Sachs disease
		E75.19	Other gangliosidosis
		E75.4	Neuronal ceroid lipofuscinosis
		E75.00	GM2 gangliosidosis, unspecified
		E75.01	Sandhoff disease
		E75.09	Other GM2 gangliosidosis
		E75.10	Unspecified gangliosidosis
		E75.11	Mucolipidosis IV
ICD-334.1	Hereditary spastic paraplegia	G11.4	Hereditary spastic paraplegia
ICD-335.0	Werdnig-hoffmann disease	G12.0	Infantile spinal muscular atrophy, type I [Werdnig-Hoffman]
ICD-335.11	Kugelberg-welander disease	G12.1	Other inherited spinal muscular atrophy
ICD-335.29	Other motor neuron diseases	G12.20	Motor neuron disease, unspecified
ICD-335.20	Amyotrophic lateral sclerosis	G12.21	Amyotrophic lateral sclerosis
ICD-335.21	Progressive muscular atrophy	G12.21	Amyotrophic lateral sclerosis
ICD-335.29	Other motor neuron diseases	G12.29	Other motor neuron disease
ICD-335.19	Other spinal muscular atrophy	G12.8	Other spinal muscular atrophies and related syndromes
ICD-335.23	Pseudobulbar palsy	G12.8	Other spinal muscular atrophies and related syndromes
ICD-335.8	Other anterior horn cell diseases	G12.8	Other spinal muscular atrophies and related syndromes
ICD-335.9	Anterior horn cell disease unspecified	G12.9	Spinal muscular atrophy, unspecified
ICD-335.10	Spinal muscular atrophy unspecified	G12.9	Spinal muscular atrophy, unspecified
ICD-333.0	Other degenerative diseases of the basal ganglia	G23.0	Hallervorden-Spatz disease
		G23.1	Progressive supranuclear ophthalmoplegia [Steele-Richardson-Olszewski]
		G23.2	Striatonigral degeneration
		G23.8	Other specified degenerative diseases of basal ganglia
		G23.9	Degenerative disease of basal ganglia, unspecified
		G90.3	Multi-system degeneration of the autonomic nervous system
		G13	Systemic atrophies primarily affecting central nervous system in diseases classified elsewhere
ICD-358.1	Myasthenic syndromes in diseases classified elsewhere	G73.3	Myasthenic syndromes in other diseases classified elsewhere
ICD-358.30	Lambert-Eaton syndrome, unspecified	G70.80	Lambert-Eaton syndrome, unspecified
ICD-358.39	Lambert-Eaton syndrome in other diseases classified elsewhere	G70.81	Lambert-Eaton syndrome in disease classified elsewhere
ICD-358.8	Other specified myoneural disorders	G70.2	Congenital and developmental myasthenia
		G70.89	Other specified myoneural disorders
ICD-358.9	Myoneural disorders unspecified	G70.9	Myoneural disorder, unspecified
ICD-359.0	Congenital hereditary muscular dystrophy	G71.2	Congenital myopathies
		G71.20	Congenital myopathy, unspecifed
		G71.21	Nemaline myopathy
		G71.220	X-linked myotubular myopathy
		G71.228	Other centronuclear myopathy
		G71.29	Other congenital myopathy
ICD-359.1	Hereditary progressive muscular dystrophy	G71.00	Muscular dystrophy, unspecified
		G71.01	Duchenne or Becker muscular dystrophy
		G71.02	Facioscapulohumeral muscular dystrophy
		G71.09	Other specified muscular dystrophies
ICD-359.21	Myotonic muscular dystrophy	G71.11	Myotonic muscular dystrophy
ICD-359.22	Myotonia congenital	G71.12	Myotonia congenita
ICD-359.23	Myotonic chondrodystrophy	G71.13	Myotonic chondrodystrophy
ICD-359.24	Drug induced myotonia	G71.14	Drug induced myotonia
ICD-359.29	Other specified myotonic disorder	G71.19	Other specified myotonic disorders
ICD-343.0	Congenital diplegia	G80.1	Spastic diplegic cerebral palsy
ICD-343.1	Congenital hemiplegia	G80.2	Spastic hemiplegic cerebral palsy
ICD-343.2	Congenital quadriplegia	G80.0	Spastic quadriplegic cerebral palsy
ICD-343.3	Congenital monoplegia	G80.8	Other cerebral palsy
ICD-343.4	Infantile hemiplegia	G80.2	Spastic hemiplegic cerebral palsy
ICD-343.8	Other specified infantile cerebral palsy	G80.4	Ataxic cerebral palsy
		G80.8	Other cerebral palsy
ICD-343.9	Infantile cerebral palsy unspecified	G80.9	Cerebral palsy, unspecified
ICD-344.00	Quadriplegia unspecified	G82.50	Quadriplegia, unspecified
ICD-344.01	Quadriplegia C1-C4 complete	G82.51	Quadriplegia, C1-C4 complete
ICD-344.02	Quadriplegia C1-C4 incomplete	G82.52	Quadriplegia, C1-C4 incomplete
ICD-344.03	Quadriplegia C5-C7 complete	G82.53	Quadriplegia, C5-C7 complete
ICD-344.04	Quadriplegia C5-C7 incomplete	G82.54	Quadriplegia, C5-C7 incomplete
ICD-344.09	Other quadriplegia	G82.50	Quadriplegia, unspecified
ICD-344.1	Paraplegia	G82.20	Paraplegia, unspecified
		G04.1	Tropical spastic paraplegia
		G82.21	Paraplegia, complete
		G82.22	Paraplegia, incomplete
ICD-344.89	Other specified paralytic syndrome	G83.81	Brown-Sequard syndrome
		G83.82	Anterior cord syndrome
		G83.83	Posterior cord syndrome
		G83.89	Other specified paralytic syndromes
ICD-344.9	Paralysis unspecified	G83.9	Paralytic syndrome, unspecified
ICD-348.30	Encephalopathy unspecified	G93.40	Encephalopathy, unspecified
ICD-348.31	Metabolic encephalopathy	G93.41	Metabolic encephalopathy
ICD-348.39	Other encephalopathy	G93.49	Other encephalopathy
ICD-348.39	Other encephalopathy	I67.83	Posterior reversible encephalopathy syndrome
ICD-348.4	Compression of brain	G93.5	Compression of brain
ICD-779.0	Convulsions in newborn	P90	Convulsions of newborn
ICD-775.2	Neonatal myasthenia gravis	P94.0	Transient neonatal myasthenia gravis
ICD-779.89	Other specified conditions originating in the perinatal period	P29.2	Neonatal hypertension
		P29.4	Transient myocardial ischemia in newborn
		P29.9	Cardiovascular disorder originating in the perinatal period, unspecified
		P94.8	Other disorders of muscle tone of newborn
		P94.9	Disorder of muscle tone of newborn, unspecified
		P29.0	Neonatal cardiac failure
		P29.89	Other cardiovascular disorders originating in the perinatal period
		P94.1	Congenital hypertonia
		P94.2	Congenital hypotonia
		P96.89	Other specified conditions originating in the perinatal period
ICD-742.9	Unspecified congenital anomaly of brain spinal cord and nervous system	Q07.9	Congenital malformation of nervous system, unspecified
		Q04.9	Congenital malformation of brain, unspecified
		Q06.9	Congenital malformation of spinal cord, unspecified

[truncated: 2 more sheets: eTable 10, eTable 11]
